# Supplementary material for: A pilot exploratory study examining the potential influence of continuous positive airway pressure devices on cranial molding trajectories in preterm infants
Source: PLoS One. 2023 Oct 12;18(10):e0292671. doi: 10.1371/journal.pone.0292671 (PMC10569633; doi:10.1371/journal.pone.0292671)
Supplement: S1 Dataset — (XLSX) [file pone.0292671.s001.xlsx]

## Sheet: head_dataset
PID	GA	CPAPDays_max	condition	CI_time	CI_W	HC_time	HC_W_cm	bw_gms	bw_gms_gmc
1	28	40	0	0	82	0	24.5008	1030.83	25.1237
1	28	40	0	11	88	8	25.9994	1030.83	25.1237
1	28	40	0	14	76	15	27.0002	1030.83	25.1237
2	26.4	58	0	0	81	0	24.0005	1057.78	52.067
2	26.4	58	0	9	75	27	28.001	1057.78	52.067
2	26.4	58	0	18	78	28	28.001	1057.78	52.067
2	26.4	58	0	31	88	43	29.2989	1057.78	52.067
2	26.4	58	0	52	82	64	28.9992	1057.78	52.067
3	26	49	0	0	77	0	21.0007	956.988	-48.7211
3	26	49	0	7	80	7	21.9989	956.988	-48.7211
3	26	49	0	13	92	14	22.9997	956.988	-48.7211
3	26	49	0	25	80	28	23.2004	956.988	-48.7211
3	26	49	0	44	85	49	23.7998	956.988	-48.7211
3	26	49	0	65	79	76	24.0005	956.988	-48.7211
4	24.5	39	0	0	87	0	25.0012	618.699	-387.01
4	24.5	39	0	3	76	7	25.4991	618.699	-387.01
5	28.1	36	0	0	80	0	24.0005	964.972	-40.7379
5	28.1	36	0	7	80	7	25.0012	964.972	-40.7379
5	28.1	36	0	16	87	14	24.0005	964.972	-40.7379
5	28.1	36	0	37	87	28	25.9994	964.972	-40.7379
6	26.6	53	0	0	85	0	21.5011	754.414	-251.295
6	26.6	53	0	17	80	21	25.0012	754.414	-251.295
6	26.6	53	0	25	80	28	25.4991	754.414	-251.295
7	28.2	26	0	0	71	0	24.0005	977.944	-27.7651
7	28.2	26	0	7	75	7	24.0005	977.944	-27.7651
8	28.2	16	0	0	71	0	26.5989	1287.29	281.585
8	28.2	16	0	7	75	7	25.9994	1287.29	281.585
9	25.3	59	0	0	76	0	25.4991	898.112	-107.597
9	25.3	59	0	3	76	5	27.0002	898.112	-107.597
9	25.3	59	0	11	76	7	27.0002	898.112	-107.597
9	25.3	59	0	25	82	15	27.0002	898.112	-107.597
9	25.3	59	0	40	76	30	27.5006	898.112	-107.597
9	25.3	59	0	62	67	51	28.9992	898.112	-107.597
10	25.3	45	0	0	81	0	27.2999	1027.84	22.13
10	25.3	45	0	3	81	3	27.8003	1027.84	22.13
10	25.3	45	0	17	88	17	29.9999	1027.84	22.13
10	25.3	45	0	32	82	33	29.9999	1027.84	22.13
10	25.3	45	0	54	71	55	30.8	1027.84	22.13
11	24.4	59	1	0	88	0	20.5003	638.658	-367.052
11	24.4	59	1	7	92	7	20.5003	638.658	-367.052
11	24.4	59	1	22	79	35	25.4991	638.658	-367.052
11	24.4	59	1	51	87	70	25.9994	638.658	-367.052
12	29.1	30	1	0	86	0	25.9994	1110.67	104.956
12	29.1	30	1	27	80	24	28.001	1110.67	104.956
13	28.1	39	1	0	82	0	26.4998	1156.57	150.859
13	28.1	39	1	9	87	17	26.7995	1156.57	150.859
13	28.1	39	1	28	81	39	31.0007	1156.57	150.859
14	28.1	63	1	0	82	0	25.9994	997.902	-7.8071
14	28.1	63	1	9	80	6	25.9994	997.902	-7.8071
14	28.1	63	1	28	81	28	29.4996	997.902	-7.8071
15	28.4	35	1	0	78	0	27.0002	1107.67	101.962
15	28.4	35	1	12	73	13	25.9994	1107.67	101.962
16	24.4	53	1	0	77	0	22.4993	748.427	-257.283
16	24.4	53	1	18	79	21	24.3002	748.427	-257.283
16	24.4	53	1	28	86	28	26.4998	748.427	-257.283
16	24.4	53	1	41	88	42	27.5006	748.427	-257.283
17	28.4	24	1	0	79	0	25.0012	1167.55	161.836
17	28.4	24	1	6	73	8	25.9994	1167.55	161.836
18	31.3	32	1	0	80	0	27.8994	1576.69	570.976
18	31.3	32	1	1	75	7	28.4988	1576.69	570.976
18	31.3	32	1	2	67	14	28.9992	1576.69	570.976
18	31.3	32	1	12	60	28	30.5003	1576.69	570.976
19	27.3	34	1	0	77	0	23.7007	1037.82	32.109
19	27.3	34	1	7	81	6	24.2494	1037.82	32.109
19	27.3	34	1	16	80	14	24.5008	1037.82	32.109
19	27.3	34	1	32	79	29	25.0012	1037.82	32.109
20	27.4	24	1	0	73	0	25.0012	1302.26	296.553
20	27.4	24	1	7	77	7	27.0002	1302.26	296.553

## Sheet: codebook
variable name	variable descriptor	variable coding
PID	participant id	anonymous number
GA	gestational age	continuous variable
CPAPDays_max	days on CPAP	continuous variable
condition	CPAP device group	0=Hudson Prongs; 1=Fisher-Pykel
CI_time	CI time variable (days)	continuous variable
CI_W	CI measure	continuous variable
HC_time	HC time variable (days)	continuous variable
HC_W_cm	HC measure, in cm	continuous variable
bw_gms	infant birthweight in grams	continuous variable
bw_gms_gmc	infant birthweight in grams, grand mean centered	continuous variable
